# Supplementary material for: Antioxidant, Antimicrobial, Cytotoxicity, and Larvicidal Activities of Selected Synthetic Bis-Chalcones
Source: Molecules. 2022 Nov 25;27(23):8209. doi: 10.3390/molecules27238209 (PMC9740027; doi:10.3390/molecules27238209)
Supplement: Supplementary file 1 [file molecules-27-08209-s001.zip]

Archive with 1 entries (1 files):
- molecules-2001710-supplementary.pdf
